# Supplementary material for: fRagmentomics: an R package for integrating cell-free DNA fragment features with mutational status to support liquid biopsy interpretation
Source: Bioinformatics. 2026 Mar 26;42(4):btag152. doi: 10.1093/bioinformatics/btag152 (PMC13070676; doi:10.1093/bioinformatics/btag152)
Supplement: btag152_Supplementary_Data [file btag152_supplementary_data.zip]

Archive with 5 entries (5 files):
- 31-Mar-2026_020819_Supplementary_fRagmentomics_final.pdf
- Supplementary_fRagmentomics_final-5.pdf
- 01-Apr-2026_110142_Supplementary_fRagmentomics_final.pdf
- Supplementary_fRagmentomics_final.pdf
- 01-Apr-2026_110139_Supplementary_fRagmentomics_final-5.pdf
